# Supplementary material for: Translation and Validation of the Gothenburg Trismus Questionnaire-2 into Italian Language
Source: J Clin Med. 2025 Apr 24;14(9):2949. doi: 10.3390/jcm14092949 (PMC12073072; doi:10.3390/jcm14092949)
Supplement: Supplementary file 1 [file jcm-14-02949-s001.zip]

Archive with 1 entries (1 files):
- jcm-3577368-supplementary.pdf
